# Supplementary material for: Polymorphism of the FSHB Gene Is Associated with Endometrial Hyperplasia
Source: Life (Basel). 2026 May 7;16(5):782. doi: 10.3390/life16050782 (PMC13208232; doi:10.3390/life16050782)
Supplement: Supplementary file 1 [file life-16-00782-s001.zip]

Archive with 9 entries (9 files):
- Supplementary Table S1.xlsx
- Supplementary Table S2.pdf
- Supplementary Table S3.pdf
- Supplementary Table S4.pdf
- Supplementary Table S5.xlsx
- Supplementary Table S6.xlsx
- Supplementary Table S7.xlsx
- Supplementary Table S8.xlsx
- Supplementary Table S9.xlsx
