# Supplementary material for: Polymorphism of the FSHB Gene Is Associated with Endometrial Hyperplasia
Source: Life (Basel). 2026 May 7;16(5):782. doi: 10.3390/life16050782 (PMC13208232; doi:10.3390/life16050782)
Supplement: Supplementary file 1 [file life-16-00782-s001.zip › Supplementary Table S5.xlsx]

## Sheet: Лист1
Supplementary Table S5. Regulatory effects of the EH-associated loci and SNPs in high LD (r2≥0.80)
( HaploReg, v4.1, http://archive.broadinstitute.org/mammals/haploreg/haploreg.php)
Query SNP: rs148982377 and variants with r2 >= 0.8
chr	pos (hg38)	LD	LD	variant	Ref	Alt	AFR	AMR	ASN	EUR	GERP	SiPhy	Promoter	Enhancer	DNAse	Proteins	Motifs	NHGRI/EBI	GRASP QTL	Selected eQTL	GENCODE	RefSeq	dbSNP
		(r²)	(D')				freq	freq	freq	freq	cons	cons	histone marks	histone marks		bound	changed	GWAS hits	hits	hits	genes	genes	func annot
7	99477415	1	1	rs148982377	T	C	0.01	0.03	0.00	0.06				BLD, SKIN	BLD,SKIN		ATF3,Bach1			1 hit	ZNF789	ZNF789	intronic
7	99533211	1	1	rs34670419	G	T	0.00	0.03	0.00	0.06							Irf,Pou1f1,STAT				ZKSCAN5	ZKSCAN5	3'-UTR
Query SNP: rs34670419 and variants with r2 >= 0.8
chr	pos (hg38)	LD	LD	variant	Ref	Alt	AFR	AMR	ASN	EUR	GERP	SiPhy	Promoter	Enhancer	DNAse	Proteins	Motifs	NHGRI/EBI	GRASP QTL	Selected eQTL	GENCODE	RefSeq	dbSNP
		(r²)	(D')				freq	freq	freq	freq	cons	cons	histone marks	histone marks		bound	changed	GWAS hits	hits	hits	genes	genes	func annot
7	99477415	1	1	rs148982377	T	C	0.01	0.03	0.00	0.06				BLD, SKIN	BLD,SKIN		ATF3,Bach1			1 hit	ZNF789	ZNF789	intronic
7	99533211	1	1	rs34670419	G	T	0.00	0.03	0.00	0.06							Irf,Pou1f1,STAT				ZKSCAN5	ZKSCAN5	3'-UTR
Query SNP: rs11031002 and variants with r2 >= 0.8
chr	pos (hg38)	LD	LD	variant	Ref	Alt	AFR	AMR	ASN	EUR	GERP	SiPhy	Promoter	Enhancer	DNAse	Proteins	Motifs	NHGRI/EBI	GRASP QTL	Selected eQTL	GENCODE	RefSeq	dbSNP
		(r²)	(D')				freq	freq	freq	freq	cons	cons	histone marks	histone marks		bound	changed	GWAS hits	hits	hits	genes	genes	func annot
11	30193714	1	1	rs11031002	T	A	0.03	0.10	0.03	0.12							4 altered motifs			6 hits	37kb 5' of FSHB	37kb 5' of FSHB
Query SNP: rs11031005 and variants with r2 >= 0.8
chr	pos (hg38)	LD	LD	variant	Ref	Alt	AFR	AMR	ASN	EUR	GERP	SiPhy	Promoter	Enhancer	DNAse	Proteins	Motifs	NHGRI/EBI	GRASP QTL	Selected eQTL	GENCODE	RefSeq	dbSNP
		(r²)	(D')				freq	freq	freq	freq	cons	cons	histone marks	histone marks		bound	changed	GWAS hits	hits	hits	genes	genes	func annot
11	30204809	1	1	rs11031005	T	C	0.01	0.10	0.03	0.14							Otx2,Zfp281			6 hits	26kb 5' of FSHB	26kb 5' of FSHB
11	30204981	1	1	rs11031006	G	A	0.03	0.10	0.03	0.14							11 altered motifs		2 hits	7 hits	26kb 5' of FSHB	26kb 5' of FSHB
11	30220740	0.81	0.99	rs74485684	T	C	0.05	0.13	0.04	0.17							10 altered motifs			7 hits	10kb 5' of FSHB	10kb 5' of FSHB
Query SNP: rs112295236 and variants with r2 >= 0.8
chr	pos (hg38)	LD	LD	variant	Ref	Alt	AFR	AMR	ASN	EUR	GERP	SiPhy	Promoter	Enhancer	DNAse	Proteins	Motifs	NHGRI/EBI	GRASP QTL	Selected eQTL	GENCODE	RefSeq	dbSNP
		(r²)	(D')				freq	freq	freq	freq	cons	cons	histone marks	histone marks		bound	changed	GWAS hits	hits	hits	genes	genes	func annot
11	63115255	0.87	0.97	rs142696888	T	A	0.00	0.04	0.00	0.05							4 altered motifs				SLC22A24	SLC22A24	intronic
11	63115328	0.87	0.97	rs147641133	G	T	0.00	0.04	0.00	0.05											SLC22A24	SLC22A24	intronic
11	63119946	0.92	1	rs143088266	T	TCGC	0.00	0.04	0.00	0.05							4 altered motifs				SLC22A24	SLC22A24	intronic
11	63120347	0.92	1	rs184524563	A	G	0.01	0.04	0.00	0.05											SLC22A24	SLC22A24	intronic
11	63132110	0.89	0.97	rs118072533	G	T	0.00	0.04	0.00	0.05							Evi-1,Nanog,PEBP				SLC22A24	SLC22A24	intronic
11	63135269	0.92	1	rs112170989	C	T	0.00	0.04	0.00	0.05							STAT				SLC22A24	SLC22A24	intronic
11	63137643	0.92	1	rs113172275	T	C	0.00	0.04	0.00	0.05							6 altered motifs				SLC22A24	SLC22A24	intronic
11	63138427	0.92	1	rs111917130	G	C	0.00	0.04	0.00	0.05							4 altered motifs				SLC22A24	SLC22A24	intronic
11	63139281	0.92	1	rs113018881	C	T	0.00	0.04	0.00	0.05							DMRT5				SLC22A24	SLC22A24	intronic
11	63142779	0.88	0.97	rs111865050	T	C	0.00	0.02	0.00	0.04						P300					SLC22A24	SLC22A24	intronic
11	63142857	0.88	0.97	rs112136495	G	T	0.00	0.02	0.00	0.04							ZBRK1,Znf143				SLC22A24	SLC22A24	intronic
11	63143029	0.92	1	rs111898898	G	A	0.00	0.04	0.00	0.05							Foxj2,Pou1f1				SLC22A24	SLC22A24	intronic
11	63146110	0.92	1	rs79586456	G	A	0.02	0.04	0.00	0.05				4 tissues	VAS		Mef2,Sox,Zfp105				SLC22A10	1.9kb 5' of SLC22A24
11	63146204	0.92	1	rs75859219	C	T	0.02	0.04	0.01	0.05				VAS	VAS		Fox,Foxa				SLC22A10	2kb 5' of SLC22A24
11	63146300	0.92	1	rs80237154	C	G	0.13	0.06	0.00	0.05				VAS			BATF,HNF4,Sox				SLC22A10	2.1kb 5' of SLC22A24
11	63146305	0.92	1	rs79357841	C	A	0.13	0.06	0.00	0.05				VAS			Ncx,Nkx6-1				SLC22A10	2.1kb 5' of SLC22A24
11	63146730	0.85	-1	rs1939769	A	G	0.74	0.94	1.00	0.94						CFOS,GATA2	Foxp1		4 hits		SLC22A10	2.5kb 5' of SLC22A24
11	63147237	0.92	-1	rs1939768	T	G	0.82	0.94	1.00	0.95							ERalpha-a		3 hits		SLC22A10	3kb 5' of SLC22A24
11	63147874	1	1	rs112295236	C	G	0.00	0.02	0.00	0.05							STAT				SLC22A10	3.7kb 5' of SLC22A24
11	63156266	1	1	rs113497640	A	G	0.00	0.02	0.00	0.05							CEBPD,CHOP::CEBPalpha,GR				SLC22A10	7.6kb 3' of SLC22A25
11	63164172	0.88	0.97	rs113276570	C	T	0.00	0.02	0.00	0.04							5 altered motifs				SLC22A25	SLC22A25	intronic
11	63166312	0.88	0.97	rs111442070	A	G	0.00	0.02	0.00	0.04				VAS	IPSC		ZBTB33				SLC22A25	SLC22A25	intronic
11	63167975	0.88	0.97	rs112113974	C	T	0.00	0.02	0.00	0.04							CTCF,STAT,TATA				SLC22A25	SLC22A25	intronic
11	63169833	0.88	0.97	rs140126650	C	T	0.00	0.02	0.00	0.04											SLC22A25	SLC22A25	intronic
11	63170411	0.88	0.97	rs144894702	G	A	0.00	0.02	0.00	0.04							14 altered motifs				SLC22A25	SLC22A25	intronic
11	63170924	0.88	0.97	rs113950742	T	C	0.00	0.02	0.00	0.04							Arid5b				SLC22A25	SLC22A25	intronic
11	63174450	0.88	0.97	rs111628338	A	G	0.00	0.02	0.00	0.04							AIRE				SLC22A25	SLC22A25	intronic
11	63175346	0.88	0.97	rs112781395	T	A	0.00	0.02	0.00	0.04							Nanog,Pou2f2,Pou5f1				SLC22A25	SLC22A25	intronic
11	63175838	0.88	0.97	rs117588481	T	C	0.00	0.02	0.00	0.04							4 altered motifs				SLC22A25	SLC22A25	intronic
11	63180025	0.88	0.97	rs111498943	G	A	0.00	0.02	0.00	0.04				ESC, ESDR, IPSC			Ik-1				SLC22A25	SLC22A25	intronic
11	63183236	0.88	0.97	rs111253931	G	A	0.00	0.02	0.00	0.04							GATA,Lmo2-complex				SLC22A25	SLC22A25	intronic
11	63184670	0.88	0.97	rs73499750	G	A	0.11	0.03	0.00	0.04							9 altered motifs				SLC22A25	SLC22A25	intronic
11	63188106	0.83	0.91	rs148747322	T	A	0.20	0.03	0.00	0.05							AP-1,Evi-1				SLC22A25	SLC22A25	intronic
11	63188662	0.81	0.91	rs150251016	T	C	0.05	0.02	0.00	0.05							8 altered motifs				SLC22A25	SLC22A25	intronic
11	63190675	0.88	0.97	rs186772946	G	T	0.05	0.02	0.00	0.04							6 altered motifs				SLC22A25	SLC22A25	intronic
11	63194471	0.88	0.97	rs142858316	A	G	0.00	0.02	0.00	0.04											SLC22A25	SLC22A25	intronic
11	63195651	0.83	0.91	rs189314066	A	G	0.20	0.03	0.00	0.05							8 altered motifs				SLC22A25	SLC22A25	intronic
11	63195680	0.88	0.97	rs181305018	T	C	0.00	0.02	0.00	0.04							5 altered motifs				SLC22A25	SLC22A25	intronic
11	63196033	0.83	0.91	rs145513073	C	A	0.20	0.03	0.00	0.05							Pax-4				SLC22A25	SLC22A25	intronic
11	63197268	0.88	0.97	rs144790177	A	C	0.00	0.02	0.00	0.04											SLC22A25	SLC22A25	intronic
11	63199188	0.83	0.91	rs111619939	C	G	0.20	0.03	0.00	0.05							12 altered motifs				SLC22A25	SLC22A25	intronic
11	63199443	0.88	0.97	rs111836849	G	C	0.00	0.02	0.00	0.04							Zfp691				SLC22A25	SLC22A25	intronic
11	63201096	0.88	0.97	rs112528361	C	T	0.03	0.02	0.00	0.04							Ncx				SLC22A25	SLC22A25	intronic
11	63202240	0.83	0.91	rs112185384	A	G	0.21	0.03	0.00	0.05							AP-4,Pax-4,Rad21				SLC22A25	SLC22A25	intronic
11	63208439	0.83	0.91	rs58238635	C	G	0.21	0.03	0.00	0.05							8 altered motifs				SLC22A25	SLC22A25	intronic
11	63210151	0.88	0.97	rs111790304	T	C	0.00	0.02	0.00	0.04				BLD			4 altered motifs				SLC22A25	SLC22A25	intronic
11	63211405	0.88	0.97	rs113306611	T	A	0.00	0.02	0.00	0.04					IPSC		CEBPB,RREB-1,Zfp410				SLC22A25	SLC22A25	intronic
11	63215860	0.88	0.97	rs111788187	A	G	0.01	0.02	0.00	0.04							CEBPG,Irf				SLC22A25	SLC22A25	intronic
11	63218514	0.88	0.97	rs113341999	T	A	0.00	0.02	0.00	0.04							9 altered motifs				SLC22A25	SLC22A25	intronic
11	63219539	0.88	0.97	rs118083029	T	C	0.00	0.02	0.00	0.04							11 altered motifs				SLC22A25	SLC22A25	intronic
11	63220294	0.86	0.97	rs117070489	C	T	0.00	0.02	0.00	0.04							HES1				SLC22A25	SLC22A25	intronic
11	63221168	0.83	0.94	rs112586706	T	C	0.00	0.02	0.00	0.04											SLC22A25	SLC22A25	intronic
11	63226183	0.83	0.94	rs113170055	A	G	0.00	0.02	0.00	0.04							Bcl6b,YY1,Zic				SLC22A25	SLC22A25	intronic
11	63227855	0.83	0.94	rs112203890	A	G	0.00	0.02	0.00	0.04					SKIN		Evi-1				SLC22A25	SLC22A25	intronic
11	63230723	0.8	0.91	rs149580358	C	T	0.00	0.02	0.00	0.05							5 altered motifs				SLC22A10	1.1kb 5' of SLC22A25
11	63231757	0.83	0.94	rs141014456	T	A	0.00	0.02	0.00	0.04							5 altered motifs				SLC22A10	2.1kb 5' of SLC22A25
11	63232812	0.83	0.94	rs184936796	A	C	0.00	0.02	0.00	0.04							Pou3f2				SLC22A10	3.2kb 5' of SLC22A25
11	63234371	0.83	0.94	rs148330118	G	A	0.00	0.02	0.00	0.04							11 altered motifs				SLC22A10	4.7kb 5' of SLC22A25
11	63241824	0.83	0.94	rs113140844	A	G	0.00	0.02	0.00	0.04			LIV	7 tissues			BCL,TCF12				SLC22A10	12kb 5' of SLC22A25
11	63244490	0.83	0.94	rs111827389	A	G	0.00	0.02	0.00	0.04			LIV	LIV			5 altered motifs				SLC22A10	15kb 5' of SLC22A25
11	63244778	0.83	0.94	rs111337828	A	G	0.00	0.02	0.00	0.04			LIV		IPSC		Pdx1				SLC22A10	15kb 5' of SLC22A25
11	63245362	0.83	0.94	rs112318113	A	G	0.00	0.02	0.00	0.04			LIV				4 altered motifs				SLC22A10	16kb 5' of SLC22A25
11	63245827	0.83	0.94	rs113524304	T	C	0.00	0.02	0.00	0.04			LIV				TCF12				SLC22A10	16kb 5' of SLC22A25
11	63246006	0.83	0.94	rs112870620	G	T	0.00	0.02	0.00	0.04			LIV		IPSC		NRSF,Pou3f3,Sox				SLC22A10	16kb 5' of SLC22A25
11	63250648	0.83	0.94	rs112870974	C	T	0.00	0.02	0.00	0.04				LIV							SLC22A10	21kb 5' of SLC22A25
11	63251522	0.83	0.94	rs111446429	T	C	0.00	0.02	0.00	0.04				LIV		10 bound proteins					SLC22A10	22kb 5' of SLC22A25
Query SNP: rs117585797 and variants with r2 >= 0.8
chr	pos (hg38)	LD	LD	variant	Ref	Alt	AFR	AMR	ASN	EUR	GERP	SiPhy	Promoter	Enhancer	DNAse	Proteins	Motifs	NHGRI/EBI	GRASP QTL	Selected eQTL	GENCODE	RefSeq	dbSNP
		(r²)	(D')				freq	freq	freq	freq	cons	cons	histone marks	histone marks		bound	changed	GWAS hits	hits	hits	genes	genes	func annot
12	5874359	0.84	0.94	rs79708426	C	T	0.01	0.02	0.00	0.02							4 altered motifs				ANO2	ANO2	intronic
12	5902324	1	1	rs117585797	C	A	0.00	0.01	0.00	0.03							Crx,Gsc				ANO2	ANO2	intronic
Query SNP: rs117145500 and variants with r2 >= 0.8
chr	pos (hg38)	LD	LD	variant	Ref	Alt	AFR	AMR	ASN	EUR	GERP	SiPhy	Promoter	Enhancer	DNAse	Proteins	Motifs	NHGRI/EBI	GRASP QTL	Selected eQTL	GENCODE	RefSeq	dbSNP
		(r²)	(D')				freq	freq	freq	freq	cons	cons	histone marks	histone marks		bound	changed	GWAS hits	hits	hits	genes	genes	func annot
16	52911962	0.93	0.98	rs112990597	C	T	0.02	0.03	0.00	0.06							AIRE,FAC1,RREB-1				124kb 3' of RP11-467J12.4	143kb 5' of CHD9
16	52913718	1	1	rs117145500	A	C	0.01	0.03	0.00	0.06							9 altered motifs				122kb 3' of RP11-467J12.4	141kb 5' of CHD9
16	52919785	0.93	1	rs117077529	C	T	0.01	0.03	0.00	0.06							Foxo,Pou2f2,TATA				116kb 3' of RP11-467J12.4	135kb 5' of CHD9
16	52920042	0.93	1	rs111525923	G	A	0.01	0.03	0.00	0.06							BDP1,Sin3Ak-20				116kb 3' of RP11-467J12.4	135kb 5' of CHD9
16	52920367	0.93	1	rs112050974	C	T	0.01	0.03	0.00	0.06							Pou6f1				115kb 3' of RP11-467J12.4	135kb 5' of CHD9
16	52921461	0.93	1	rs112037507	A	T	0.01	0.03	0.00	0.06							Hoxd8				114kb 3' of RP11-467J12.4	134kb 5' of CHD9
16	52922234	0.82	0.91	rs112490823	C	A	0.08	0.07	0.03	0.06							CDP,GATA				113kb 3' of RP11-467J12.4	133kb 5' of CHD9
Query SNP: rs727428 and variants with r2 >= 0.8
chr	pos (hg38)	LD	LD	variant	Ref	Alt	AFR	AMR	ASN	EUR	GERP	SiPhy	Promoter	Enhancer	DNAse	Proteins	Motifs	NHGRI/EBI	GRASP QTL	Selected eQTL	GENCODE	RefSeq	dbSNP
		(r²)	(D')				freq	freq	freq	freq	cons	cons	histone marks	histone marks		bound	changed	GWAS hits	hits	hits	genes	genes	func annot
17	7628647	0.96	1	rs858519	T	C	0.18	0.61	0.46	0.57				5 tissues			Irf			6 hits	SHBG	SHBG	intronic
17	7629707	0.93	0.99	rs858518	G	A	0.31	0.72	0.71	0.58				LIV, GI, MUS	OVRY		4 altered motifs			4 hits	SHBG	SHBG	intronic
17	7633780	0.95	0.98	rs858516	C	T	0.23	0.59	0.47	0.56							BDP1			6 hits	397bp 3' of SHBG	397bp 3' of SHBG
17	7634474	1	1	rs727428	T	C	0.51	0.62	0.47	0.56			SKIN	BRN	26 tissues	CTCF,RAD21,SMC3	4 altered motifs	3 hits		13 hits	1.1kb 3' of SHBG	1.1kb 3' of SHBG
Query SNP: rs1641549 and variants with r2 >= 0.8
chr	pos (hg38)	LD	LD	variant	Ref	Alt	AFR	AMR	ASN	EUR	GERP	SiPhy	Promoter	Enhancer	DNAse	Proteins	Motifs	NHGRI/EBI	GRASP QTL	Selected eQTL	GENCODE	RefSeq	dbSNP
		(r²)	(D')				freq	freq	freq	freq	cons	cons	histone marks	histone marks		bound	changed	GWAS hits	hits	hits	genes	genes	func annot
17	7671457	1	1	rs1641549	C	T	0.56	0.28	0.38	0.30							YY1				TP53	TP53	intronic
17	7676154	0.88	-0.97	rs1042522	G	C	0.33	0.72	0.61	0.72					LNG		9 altered motifs		1 hit	1 hit	TP53	TP53	missense
17	7676483	0.85	-0.94	rs1642785	G	C	0.49	0.72	0.61	0.71			BRN	ESC, ESDR, IPSC			16 altered motifs				TP53	TP53	5'-UTR
