# Supplementary material for: Polymorphism of the FSHB Gene Is Associated with Endometrial Hyperplasia
Source: Life (Basel). 2026 May 7;16(5):782. doi: 10.3390/life16050782 (PMC13208232; doi:10.3390/life16050782)
Supplement: Supplementary file 1 [file life-16-00782-s001.zip › Supplementary Table S8.xlsx]

## Sheet: Лист1
Supplementary table S8. The sQTL effects of the EH-associated SNPs in various tissues/organs
(according to Genotype-Tissue Expression (GTEx) (http://www.gtexportal.org/)) ( р <8.0E5, FDR≤0.05)
Chr	SNP	Pos (hg38)	Gencode Id	Gene Symbol	Variant Id	SNP Id	Intron Id	P-Value	NES	Tissue
7	rs148982377	99477415	ENSG00000213420.7	GPC2	chr7_99477415_T_C_b38	rs148982377	100171925:100172087:clu_20960	0.0000024	-2.1	Brain - Substantia nigra
7	rs34670419	99533211	ENSG00000213420.7	GPC2	chr7_99533211_G_T_b38	rs34670419	100171925:100172087:clu_20960	0.0000024	-2.1	Brain - Substantia nigra
17	rs727428	7634474	ENSG00000233223.2	AC113189.5	chr17_7634474_T_C_b38	rs727428	7582531:7583918:clu_11601	2.3e-17	-0.40	Muscle - Skeletal
			ENSG00000141504.11	SAT2	chr17_7634474_T_C_b38	rs727428	7626793:7627143:clu_11619	1.7e-13	0.36	Muscle - Skeletal
			ENSG00000141504.11	SAT2	chr17_7634474_T_C_b38	rs727428	7626793:7627143:clu_12144	3.2e-13	0.35	Artery - Tibial
			ENSG00000141504.11	SAT2	chr17_7634474_T_C_b38	rs727428	7626793:7627143:clu_13675	4.9e-13	0.35	Nerve - Tibial
			ENSG00000141504.11	SAT2	chr17_7634474_T_C_b38	rs727428	7626793:7627143:clu_10446	5.0e-13	0.38	Whole Blood
			ENSG00000129245.11	FXR2	chr17_7634474_T_C_b38	rs727428	7591925:7592254:clu_11614	1.4e-12	-0.33	Muscle - Skeletal
			ENSG00000141504.11	SAT2	chr17_7634474_T_C_b38	rs727428	7626793:7627143:clu_13261	2.1e-11	0.36	Adipose - Subcutaneous
			ENSG00000174282.11	ZBTB4	chr17_7634474_T_C_b38	rs727428	7482970:7483162:clu_23259	3.1e-11	0.50	Testis
			ENSG00000141504.11	SAT2	chr17_7634474_T_C_b38	rs727428	7626793:7627143:clu_13967	3.8e-11	0.35	Thyroid
			ENSG00000141504.11	SAT2	chr17_7634474_T_C_b38	rs727428	7626793:7627143:clu_12105	5.2e-11	0.38	Esophagus - Muscularis
			ENSG00000141504.11	SAT2	chr17_7634474_T_C_b38	rs727428	7626793:7627143:clu_13828	3.0e-10	0.35	Lung
			ENSG00000129245.11	FXR2	chr17_7634474_T_C_b38	rs727428	7591925:7592254:clu_23281	1.4e-9	-0.42	Testis
			ENSG00000141504.11	SAT2	chr17_7634474_T_C_b38	rs727428	7626793:7627143:clu_13090	2.5e-9	0.33	Skin - Not Sun Exposed (Suprapubic)
			ENSG00000141504.11	SAT2	chr17_7634474_T_C_b38	rs727428	7626793:7627143:clu_11575	2.8e-9	0.42	Heart - Atrial Appendage
			ENSG00000141504.11	SAT2	chr17_7634474_T_C_b38	rs727428	7626793:7627143:clu_11575	2.8e-9	0.42	Heart - Atrial Appendage
			ENSG00000141504.11	SAT2	chr17_7634474_T_C_b38	rs727428	7626793:7627143:clu_10636	5.1e-9	0.40	Cells - Cultured fibroblasts
			ENSG00000141504.11	SAT2	chr17_7634474_T_C_b38	rs727428	7626793:7627143:clu_12854	5.4e-9	0.34	Adipose - Visceral (Omentum)
			ENSG00000141504.11	SAT2	chr17_7634474_T_C_b38	rs727428	7626793:7627143:clu_10381	5.8e-9	0.44	Heart - Left Ventricle
			ENSG00000141504.11	SAT2	chr17_7634474_T_C_b38	rs727428	7626793:7627143:clu_13420	8.9e-9	0.30	Skin - Sun Exposed (Lower leg)
			ENSG00000141504.11	SAT2	chr17_7634474_T_C_b38	rs727428	7626793:7627143:clu_12091	1.0e-8	0.36	Esophagus - Mucosa
			ENSG00000141504.11	SAT2	chr17_7634474_T_C_b38	rs727428	7626793:7627143:clu_11828	1.8e-8	0.43	Colon - Sigmoid
			ENSG00000233223.2	AC113189.5	chr17_7634474_T_C_b38	rs727428	7582531:7582900:clu_13661	2.4e-8	-0.32	Nerve - Tibial
			ENSG00000129245.11	FXR2	chr17_7634474_T_C_b38	rs727428	7591925:7592254:clu_12099	2.6e-8	-0.33	Esophagus - Muscularis
			ENSG00000141504.11	SAT2	chr17_7634474_T_C_b38	rs727428	7626793:7627143:clu_11263	3.1e-8	0.48	Spleen
			ENSG00000233223.2	AC113189.5	chr17_7634474_T_C_b38	rs727428	7582531:7582900:clu_12092	4.4e-8	-0.34	Esophagus - Muscularis
			ENSG00000161955.16	TNFSF13	chr17_7634474_T_C_b38	rs727428	7560488:7560724:clu_10439	4.9e-8	-0.27	Whole Blood
			ENSG00000233223.2	AC113189.5	chr17_7634474_T_C_b38	rs727428	7582531:7583918:clu_13411	7.3e-8	-0.32	Skin - Sun Exposed (Lower leg)
			ENSG00000233223.2	AC113189.5	chr17_7634474_T_C_b38	rs727428	7582531:7583918:clu_12076	1.3e-7	-0.32	Esophagus - Mucosa
			ENSG00000129245.11	FXR2	chr17_7634474_T_C_b38	rs727428	7591925:7592254:clu_13960	1.4e-7	-0.25	Thyroid
			ENSG00000129245.11	FXR2	chr17_7634474_T_C_b38	rs727428	7591925:7592254:clu_10442	1.4e-7	-0.28	Whole Blood
			ENSG00000141504.11	SAT2	chr17_7634474_T_C_b38	rs727428	7626793:7627143:clu_11731	2.0e-7	0.32	Artery - Aorta
			ENSG00000141504.11	SAT2	chr17_7634474_T_C_b38	rs727428	7626793:7627143:clu_11806	2.7e-7	0.37	Stomach
			ENSG00000141504.11	SAT2	chr17_7634474_T_C_b38	rs727428	7626793:7627143:clu_11550	3.1e-7	0.35	Esophagus - Gastroesophageal Junction
			ENSG00000141504.11	SAT2	chr17_7634474_T_C_b38	rs727428	7626793:7627143:clu_23287	3.2e-7	0.40	Testis
			ENSG00000161958.10	FGF11	chr17_7634474_T_C_b38	rs727428	7441879:7442458:clu_13396	3.4e-7	0.30	Skin - Sun Exposed (Lower leg)
			ENSG00000129245.11	FXR2	chr17_7634474_T_C_b38	rs727428	7591925:7592254:clu_11257	4.7e-7	-0.39	Spleen
			ENSG00000141504.11	SAT2	chr17_7634474_T_C_b38	rs727428	7626793:7627143:clu_13225	6.1e-7	0.32	Breast - Mammary Tissue
			ENSG00000141504.11	SAT2	chr17_7634474_T_C_b38	rs727428	7626793:7627143:clu_10532	7.5e-7	0.42	Pancreas
			ENSG00000233223.2	AC113189.5	chr17_7634474_T_C_b38	rs727428	7582531:7582900:clu_11718	9.2e-7	-0.33	Artery - Aorta
			ENSG00000129245.11	FXR2	chr17_7634474_T_C_b38	rs727428	7591925:7592254:clu_12738	0.0000013	-0.31	Colon - Transverse
			ENSG00000233223.2	AC113189.5	chr17_7634474_T_C_b38	rs727428	7582531:7583918:clu_13082	0.0000022	-0.29	Skin - Not Sun Exposed (Suprapubic)
			ENSG00000233223.2	AC113189.5	chr17_7634474_T_C_b38	rs727428	7582531:7583918:clu_10627	0.0000025	-0.26	Cells - Cultured fibroblasts
			ENSG00000233223.2	AC113189.5	chr17_7634474_T_C_b38	rs727428	7582531:7583918:clu_10627	0.0000025	-0.26	Cells - Cultured fibroblasts
			ENSG00000233223.2	AC113189.5	chr17_7634474_T_C_b38	rs727428	7582531:7583918:clu_13243	0.0000033	-0.26	Adipose - Subcutaneous
