# Supplementary material for: Polymorphism of the FSHB Gene Is Associated with Endometrial Hyperplasia
Source: Life (Basel). 2026 May 7;16(5):782. doi: 10.3390/life16050782 (PMC13208232; doi:10.3390/life16050782)
Supplement: Supplementary file 1 [file life-16-00782-s001.zip › Supplementary Table S9.xlsx]

## Sheet: Лист1
Supplementary Table S9. sQTL values of SNPs in high LD (r2≥0.80) with the EH-associated polymorphisms
(according to Genotype-Tissue Expression (GTEx) (http://www.gtexportal.org/)) ( р <8.0E5, FDR≤0.05)
Chr	Lead SNP	Position lead SNP(hg38)	Proxy SNP	Position proxy SNP (hg38)	Distance (bp) betweenproxy and lead SNP	r2 between lead and proxy	D’ between lead and proxy	Gencode Id	Gene Symbol	Variant Id	Intron Id	P-Value	NES	Tissue
7	rs148982377	99477415	rs34670419	99533211	55796	1	1	ENSG00000213420.7	GPC2	chr7_99533211_G_T_b38	100171925:100172087:clu_20960	0.0000024	-2.1	Brain - Substantia nigra
7	rs34670419	99533211	rs148982377	99477415	-55796	1	1	ENSG00000213420.7	GPC2	chr7_99477415_T_C_b38	100171925:100172087:clu_20960	0.0000024	-2.1	Brain - Substantia nigra
17	rs727428	7634474	rs858519	7628647	-5827	0.96	1	ENSG00000141504.11	SAT2	chr17_7628647_T_C_b38	7626793:7627143:clu_11619	4.3e-16	0.40	Muscle - Skeletal
								ENSG00000233223.2	AC113189.5	chr17_7628647_T_C_b38	7582531:7583918:clu_11601	4.0e-15	-0.38	Muscle - Skeletal
								ENSG00000141504.11	SAT2	chr17_7628647_T_C_b38	7626793:7627143:clu_12144	4.3e-15	0.39	Artery - Tibial
								ENSG00000141504.11	SAT2	chr17_7628647_T_C_b38	7626793:7627143:clu_10446	4.9e-15	0.42	Whole Blood
								ENSG00000141504.11	SAT2	chr17_7628647_T_C_b38	7626793:7627143:clu_13675	2.5e-14	0.38	Nerve - Tibial
								ENSG00000129245.11	FXR2	chr17_7628647_T_C_b38	7591925:7592254:clu_11614	3.2e-13	-0.35	Muscle - Skeletal
								ENSG00000141504.11	SAT2	chr17_7628647_T_C_b38	7626793:7627143:clu_13261	5.1e-13	0.40	Adipose - Subcutaneous
								ENSG00000141504.11	SAT2	chr17_7628647_T_C_b38	7626793:7627143:clu_12105	6.1e-13	0.42	Esophagus - Muscularis
								ENSG00000141504.11	SAT2	chr17_7628647_T_C_b38	7626793:7627143:clu_13967	1.7e-12	0.39	Thyroid
								ENSG00000174282.11	ZBTB4	chr17_7628647_T_C_b38	7482970:7483162:clu_23259	3.6e-12	0.53	Testis
								ENSG00000141504.11	SAT2	chr17_7628647_T_C_b38	7626793:7627143:clu_12091	1.6e-11	0.43	Esophagus - Mucosa
								ENSG00000141504.11	SAT2	chr17_7628647_T_C_b38	7626793:7627143:clu_13828	1.8e-11	0.38	Lung
								ENSG00000141504.11	SAT2	chr17_7628647_T_C_b38	7626793:7627143:clu_10636	1.8e-10	0.44	Cells - Cultured fibroblasts
								ENSG00000141504.11	SAT2	chr17_7628647_T_C_b38	7626793:7627143:clu_12854	3.3e-10	0.37	Adipose - Visceral (Omentum)
								ENSG00000141504.11	SAT2	chr17_7628647_T_C_b38	7626793:7627143:clu_13090	8.6e-10	0.35	Skin - Not Sun Exposed (Suprapubic)
								ENSG00000141504.11	SAT2	chr17_7628647_T_C_b38	7626793:7627143:clu_11806	9.9e-10	0.45	Stomach
								ENSG00000141504.11	SAT2	chr17_7628647_T_C_b38	7626793:7627143:clu_13420	1.2e-9	0.33	Skin - Sun Exposed (Lower leg)
								ENSG00000141504.11	SAT2	chr17_7628647_T_C_b38	7626793:7627143:clu_11575	1.3e-9	0.43	Heart - Atrial Appendage
								ENSG00000141504.11	SAT2	chr17_7628647_T_C_b38	7626793:7627143:clu_11575	1.3e-9	0.43	Heart - Atrial Appendage
								ENSG00000129245.11	FXR2	chr17_7628647_T_C_b38	7591925:7592254:clu_23281	1.5e-9	-0.43	Testis
								ENSG00000141504.11	SAT2	chr17_7628647_T_C_b38	7626793:7627143:clu_10381	1.7e-9	0.46	Heart - Left Ventricle
								ENSG00000141504.11	SAT2	chr17_7628647_T_C_b38	7626793:7627143:clu_11731	2.3e-9	0.36	Artery - Aorta
								ENSG00000141504.11	SAT2	chr17_7628647_T_C_b38	7626793:7627143:clu_11828	2.8e-9	0.46	Colon - Sigmoid
								ENSG00000141504.11	SAT2	chr17_7628647_T_C_b38	7626793:7627143:clu_11263	4.7e-9	0.53	Spleen
								ENSG00000141504.11	SAT2	chr17_7628647_T_C_b38	7626793:7627143:clu_11550	6.5e-9	0.40	Esophagus - Gastroesophageal Junction
								ENSG00000129245.11	FXR2	chr17_7628647_T_C_b38	7591925:7592254:clu_12099	1.7e-8	-0.34	Esophagus - Muscularis
								ENSG00000129245.11	FXR2	chr17_7628647_T_C_b38	7591925:7592254:clu_13960	2.1e-8	-0.27	Thyroid
								ENSG00000129245.11	FXR2	chr17_7628647_T_C_b38	7591925:7592254:clu_11257	4.2e-8	-0.44	Spleen
								ENSG00000129245.11	FXR2	chr17_7628647_T_C_b38	7591925:7592254:clu_12738	5.9e-8	-0.36	Colon - Transverse
								ENSG00000141504.11	SAT2	chr17_7628647_T_C_b38	7626793:7627143:clu_13225	6.0e-8	0.35	Breast - Mammary Tissue
								ENSG00000141504.11	SAT2	chr17_7628647_T_C_b38	7626793:7627143:clu_23287	8.6e-8	0.43	Testis
								ENSG00000141504.11	SAT2	chr17_7628647_T_C_b38	7626793:7627143:clu_10532	1.2e-7	0.45	Pancreas
								ENSG00000161955.16	TNFSF13	chr17_7628647_T_C_b38	7560488:7560724:clu_10439	1.9e-7	-0.26	Whole Blood
								ENSG00000161958.10	FGF11	chr17_7628647_T_C_b38	7441879:7442458:clu_13396	2.2e-7	0.31	Skin - Sun Exposed (Lower leg)
								ENSG00000233223.2	AC113189.5	chr17_7628647_T_C_b38	7582531:7583918:clu_12076	4.2e-7	-0.31	Esophagus - Mucosa
								ENSG00000129245.11	FXR2	chr17_7628647_T_C_b38	7591925:7592254:clu_10442	4.7e-7	-0.28	Whole Blood
								ENSG00000141504.11	SAT2	chr17_7628647_T_C_b38	7626793:7627143:clu_12744	5.4e-7	0.36	Colon - Transverse
								ENSG00000141504.11	SAT2	chr17_7628647_T_C_b38	7626793:7627143:clu_10985	5.7e-7	0.50	Artery - Coronary
								ENSG00000141504.11	SAT2	chr17_7628647_T_C_b38	7626793:7627143:clu_10985	5.7e-7	0.50	Artery - Coronary
								ENSG00000233223.2	AC113189.5	chr17_7628647_T_C_b38	7582531:7582900:clu_13661	6.0e-7	-0.29	Nerve - Tibial
								ENSG00000233223.2	AC113189.5	chr17_7628647_T_C_b38	7582531:7583918:clu_13411	0.0000010	-0.29	Skin - Sun Exposed (Lower leg)
								ENSG00000233223.2	AC113189.5	chr17_7628647_T_C_b38	7582531:7582900:clu_12092	0.0000016	-0.31	Esophagus - Muscularis
								ENSG00000233223.2	AC113189.5	chr17_7628647_T_C_b38	7582531:7582900:clu_12130	0.0000016	-0.27	Artery - Tibial
								ENSG00000129245.11	FXR2	chr17_7628647_T_C_b38	7591925:7592254:clu_12848	0.0000022	-0.24	Adipose - Visceral (Omentum)
								ENSG00000129245.11	FXR2	chr17_7628647_T_C_b38	7591925:7592254:clu_12084	0.0000026	-0.28	Esophagus - Mucosa
								ENSG00000161955.16	TNFSF13	chr17_7628647_T_C_b38	7559702:7559846:clu_10625	0.0000054	-0.21	Cells - Cultured fibroblasts
								ENSG00000239697.10	TNFSF12	chr17_7628647_T_C_b38	7559702:7559846:clu_10625	0.0000054	-0.21	Cells - Cultured fibroblasts
								ENSG00000129245.11	FXR2	chr17_7628647_T_C_b38	7591925:7592254:clu_10374	0.0000054	-0.24	Heart - Left Ventricle
								ENSG00000129245.11	FXR2	chr17_7628647_T_C_b38	7591925:7592071:clu_13823	0.0000057	0.29	Lung
17	rs727428	7634474	rs858519	7628647	-5827	0.96	1	ENSG00000233223.2	AC113189.5	chr17_7629707_G_A_b38	7582531:7583918:clu_11601	8.7e-16	-0.39	Muscle - Skeletal
								ENSG00000141504.11	SAT2	chr17_7629707_G_A_b38	7626793:7627143:clu_11619	4.1e-15	0.39	Muscle - Skeletal
								ENSG00000141504.11	SAT2	chr17_7629707_G_A_b38	7626793:7627143:clu_13675	9.0e-14	0.37	Nerve - Tibial
								ENSG00000129245.11	FXR2	chr17_7629707_G_A_b38	7591925:7592254:clu_11614	2.9e-13	-0.36	Muscle - Skeletal
								ENSG00000141504.11	SAT2	chr17_7629707_G_A_b38	7626793:7627143:clu_12144	7.3e-13	0.36	Artery - Tibial
								ENSG00000141504.11	SAT2	chr17_7629707_G_A_b38	7626793:7627143:clu_10446	5.3e-12	0.38	Whole Blood
								ENSG00000141504.11	SAT2	chr17_7629707_G_A_b38	7626793:7627143:clu_13261	4.1e-11	0.38	Adipose - Subcutaneous
								ENSG00000141504.11	SAT2	chr17_7629707_G_A_b38	7626793:7627143:clu_12105	1.7e-10	0.38	Esophagus - Muscularis
								ENSG00000141504.11	SAT2	chr17_7629707_G_A_b38	7626793:7627143:clu_12091	2.3e-10	0.42	Esophagus - Mucosa
								ENSG00000141504.11	SAT2	chr17_7629707_G_A_b38	7626793:7627143:clu_13967	2.7e-10	0.35	Thyroid
								ENSG00000174282.11	ZBTB4	chr17_7629707_G_A_b38	7482970:7483162:clu_23259	4.7e-10	0.48	Testis
								ENSG00000141504.11	SAT2	chr17_7629707_G_A_b38	7626793:7627143:clu_12854	2.8e-9	0.36	Adipose - Visceral (Omentum)
								ENSG00000129245.11	FXR2	chr17_7629707_G_A_b38	7591925:7592254:clu_23281	3.5e-9	-0.42	Testis
								ENSG00000141504.11	SAT2	chr17_7629707_G_A_b38	7626793:7627143:clu_13828	5.4e-9	0.34	Lung
								ENSG00000141504.11	SAT2	chr17_7629707_G_A_b38	7626793:7627143:clu_11575	2.1e-8	0.40	Heart - Atrial Appendage
								ENSG00000141504.11	SAT2	chr17_7629707_G_A_b38	7626793:7627143:clu_11575	2.1e-8	0.40	Heart - Atrial Appendage
								ENSG00000141504.11	SAT2	chr17_7629707_G_A_b38	7626793:7627143:clu_13420	2.2e-8	0.31	Skin - Sun Exposed (Lower leg)
								ENSG00000141504.11	SAT2	chr17_7629707_G_A_b38	7626793:7627143:clu_10636	3.7e-8	0.40	Cells - Cultured fibroblasts
								ENSG00000129245.11	FXR2	chr17_7629707_G_A_b38	7591925:7592254:clu_13960	5.5e-8	-0.27	Thyroid
								ENSG00000141504.11	SAT2	chr17_7629707_G_A_b38	7626793:7627143:clu_13090	6.8e-8	0.32	Skin - Not Sun Exposed (Suprapubic)
								ENSG00000141504.11	SAT2	chr17_7629707_G_A_b38	7626793:7627143:clu_10381	6.9e-8	0.43	Heart - Left Ventricle
								ENSG00000141504.11	SAT2	chr17_7629707_G_A_b38	7626793:7627143:clu_11828	9.8e-8	0.42	Colon - Sigmoid
								ENSG00000141504.11	SAT2	chr17_7629707_G_A_b38	7626793:7627143:clu_11731	1.1e-7	0.33	Artery - Aorta
								ENSG00000141504.11	SAT2	chr17_7629707_G_A_b38	7626793:7627143:clu_11806	1.2e-7	0.39	Stomach
								ENSG00000129245.11	FXR2	chr17_7629707_G_A_b38	7591925:7592254:clu_11257	1.3e-7	-0.43	Spleen
								ENSG00000129245.11	FXR2	chr17_7629707_G_A_b38	7591925:7592254:clu_12099	1.4e-7	-0.32	Esophagus - Muscularis
								ENSG00000141504.11	SAT2	chr17_7629707_G_A_b38	7626793:7627143:clu_11550	1.4e-7	0.37	Esophagus - Gastroesophageal Junction
								ENSG00000233223.2	AC113189.5	chr17_7629707_G_A_b38	7582531:7582900:clu_12130	1.7e-7	-0.29	Artery - Tibial
								ENSG00000233223.2	AC113189.5	chr17_7629707_G_A_b38	7582531:7582900:clu_13661	2.4e-7	-0.31	Nerve - Tibial
								ENSG00000141504.11	SAT2	chr17_7629707_G_A_b38	7626793:7627143:clu_13225	2.5e-7	0.34	Breast - Mammary Tissue
								ENSG00000161955.16	TNFSF13	chr17_7629707_G_A_b38	7560488:7560724:clu_10439	2.9e-7	-0.26	Whole Blood
								ENSG00000233223.2	AC113189.5	chr17_7629707_G_A_b38	7582531:7583918:clu_12076	2.9e-7	-0.32	Esophagus - Mucosa
								ENSG00000141504.11	SAT2	chr17_7629707_G_A_b38	7626793:7627143:clu_23287	3.2e-7	0.41	Testis
								ENSG00000129245.11	FXR2	chr17_7629707_G_A_b38	7591925:7592254:clu_12738	3.6e-7	-0.34	Colon - Transverse
								ENSG00000161955.16	TNFSF13	chr17_7629707_G_A_b38	7559702:7559846:clu_10625	4.2e-7	-0.24	Cells - Cultured fibroblasts
								ENSG00000239697.10	TNFSF12	chr17_7629707_G_A_b38	7559702:7559846:clu_10625	4.2e-7	-0.24	Cells - Cultured fibroblasts
								ENSG00000233223.2	AC113189.5	chr17_7629707_G_A_b38	7582531:7582900:clu_12092	4.9e-7	-0.33	Esophagus - Muscularis
								ENSG00000141504.11	SAT2	chr17_7629707_G_A_b38	7626793:7627143:clu_11263	6.5e-7	0.45	Spleen
								ENSG00000233223.2	AC113189.5	chr17_7629707_G_A_b38	7582531:7583918:clu_13082	8.7e-7	-0.32	Skin - Not Sun Exposed (Suprapubic)
								ENSG00000233223.2	AC113189.5	chr17_7629707_G_A_b38	7582531:7583918:clu_13411	0.0000011	-0.30	Skin - Sun Exposed (Lower leg)
								ENSG00000233223.2	AC113189.5	chr17_7629707_G_A_b38	7582531:7583918:clu_13243	0.0000012	-0.29	Adipose - Subcutaneous
								ENSG00000141504.11	SAT2	chr17_7629707_G_A_b38	7626793:7627143:clu_10532	0.0000061	0.39	Pancreas
17	rs727428	7634474	rs858516	7633780	-694	0.95	0.98	ENSG00000141504.11	SAT2	chr17_7633780_C_T_b38	7626793:7627143:clu_11619	7.0e-16	0.39	Muscle - Skeletal
								ENSG00000141504.11	SAT2	chr17_7633780_C_T_b38	7626793:7627143:clu_12144	1.4e-15	0.39	Artery - Tibial
								ENSG00000141504.11	SAT2	chr17_7633780_C_T_b38	7626793:7627143:clu_13675	6.4e-15	0.38	Nerve - Tibial
								ENSG00000233223.2	AC113189.5	chr17_7633780_C_T_b38	7582531:7583918:clu_11601	1.6e-14	-0.37	Muscle - Skeletal
								ENSG00000141504.11	SAT2	chr17_7633780_C_T_b38	7626793:7627143:clu_10446	2.5e-14	0.41	Whole Blood
								ENSG00000129245.11	FXR2	chr17_7633780_C_T_b38	7591925:7592254:clu_11614	4.5e-14	-0.36	Muscle - Skeletal
								ENSG00000141504.11	SAT2	chr17_7633780_C_T_b38	7626793:7627143:clu_13261	3.9e-13	0.40	Adipose - Subcutaneous
								ENSG00000141504.11	SAT2	chr17_7633780_C_T_b38	7626793:7627143:clu_12105	1.5e-12	0.41	Esophagus - Muscularis
								ENSG00000141504.11	SAT2	chr17_7633780_C_T_b38	7626793:7627143:clu_13967	3.8e-12	0.38	Thyroid
								ENSG00000174282.11	ZBTB4	chr17_7633780_C_T_b38	7482970:7483162:clu_23259	5.0e-12	0.52	Testis
								ENSG00000141504.11	SAT2	chr17_7633780_C_T_b38	7626793:7627143:clu_12854	4.8e-11	0.38	Adipose - Visceral (Omentum)
								ENSG00000141504.11	SAT2	chr17_7633780_C_T_b38	7626793:7627143:clu_12091	4.8e-11	0.42	Esophagus - Mucosa
								ENSG00000141504.11	SAT2	chr17_7633780_C_T_b38	7626793:7627143:clu_13828	1.9e-10	0.36	Lung
								ENSG00000141504.11	SAT2	chr17_7633780_C_T_b38	7626793:7627143:clu_10636	3.6e-10	0.43	Cells - Cultured fibroblasts
								ENSG00000141504.11	SAT2	chr17_7633780_C_T_b38	7626793:7627143:clu_13420	4.9e-10	0.33	Skin - Sun Exposed (Lower leg)
								ENSG00000141504.11	SAT2	chr17_7633780_C_T_b38	7626793:7627143:clu_13090	1.6e-9	0.34	Skin - Not Sun Exposed (Suprapubic)
								ENSG00000141504.11	SAT2	chr17_7633780_C_T_b38	7626793:7627143:clu_11828	2.3e-9	0.45	Colon - Sigmoid
								ENSG00000141504.11	SAT2	chr17_7633780_C_T_b38	7626793:7627143:clu_11806	3.0e-9	0.44	Stomach
								ENSG00000141504.11	SAT2	chr17_7633780_C_T_b38	7626793:7627143:clu_11575	3.6e-9	0.42	Heart - Atrial Appendage
								ENSG00000141504.11	SAT2	chr17_7633780_C_T_b38	7626793:7627143:clu_11575	3.6e-9	0.42	Heart - Atrial Appendage
								ENSG00000129245.11	FXR2	chr17_7633780_C_T_b38	7591925:7592254:clu_23281	3.7e-9	-0.42	Testis
								ENSG00000141504.11	SAT2	chr17_7633780_C_T_b38	7626793:7627143:clu_10381	6.1e-9	0.45	Heart - Left Ventricle
								ENSG00000141504.11	SAT2	chr17_7633780_C_T_b38	7626793:7627143:clu_11731	1.2e-8	0.34	Artery - Aorta
								ENSG00000141504.11	SAT2	chr17_7633780_C_T_b38	7626793:7627143:clu_11263	1.4e-8	0.51	Spleen
								ENSG00000141504.11	SAT2	chr17_7633780_C_T_b38	7626793:7627143:clu_11550	3.0e-8	0.38	Esophagus - Gastroesophageal Junction
								ENSG00000129245.11	FXR2	chr17_7633780_C_T_b38	7591925:7592254:clu_11257	3.4e-8	-0.44	Spleen
								ENSG00000129245.11	FXR2	chr17_7633780_C_T_b38	7591925:7592254:clu_12738	4.3e-8	-0.36	Colon - Transverse
								ENSG00000141504.11	SAT2	chr17_7633780_C_T_b38	7626793:7627143:clu_13225	5.8e-8	0.35	Breast - Mammary Tissue
								ENSG00000129245.11	FXR2	chr17_7633780_C_T_b38	7591925:7592254:clu_13960	5.9e-8	-0.26	Thyroid
								ENSG00000141504.11	SAT2	chr17_7633780_C_T_b38	7626793:7627143:clu_23287	7.1e-8	0.43	Testis
								ENSG00000129245.11	FXR2	chr17_7633780_C_T_b38	7591925:7592254:clu_12099	1.1e-7	-0.32	Esophagus - Muscularis
								ENSG00000161958.10	FGF11	chr17_7633780_C_T_b38	7441879:7442458:clu_13396	2.8e-7	0.31	Skin - Sun Exposed (Lower leg)
								ENSG00000233223.2	AC113189.5	chr17_7633780_C_T_b38	7582531:7582900:clu_13661	4.0e-7	-0.30	Nerve - Tibial
								ENSG00000129245.11	FXR2	chr17_7633780_C_T_b38	7591925:7592254:clu_10442	6.9e-7	-0.27	Whole Blood
								ENSG00000141504.11	SAT2	chr17_7633780_C_T_b38	7626793:7627143:clu_10532	8.5e-7	0.42	Pancreas
								ENSG00000161955.16	TNFSF13	chr17_7633780_C_T_b38	7560488:7560724:clu_10439	0.0000011	-0.24	Whole Blood
								ENSG00000233223.2	AC113189.5	chr17_7633780_C_T_b38	7582531:7582900:clu_12130	0.0000011	-0.27	Artery - Tibial
								ENSG00000233223.2	AC113189.5	chr17_7633780_C_T_b38	7582531:7582900:clu_12092	0.0000019	-0.30	Esophagus - Muscularis
								ENSG00000233223.2	AC113189.5	chr17_7633780_C_T_b38	7582531:7583918:clu_13411	0.0000023	-0.28	Skin - Sun Exposed (Lower leg)
								ENSG00000233223.2	AC113189.5	chr17_7633780_C_T_b38	7582531:7583918:clu_12076	0.0000032	-0.29	Esophagus - Mucosa
								ENSG00000129245.11	FXR2	chr17_7633780_C_T_b38	7591925:7592254:clu_10374	0.0000033	-0.25	Heart - Left Ventricle
								ENSG00000141504.11	SAT2	chr17_7633780_C_T_b38	7626793:7627143:clu_12744	0.0000042	0.33	Colon - Transverse
								ENSG00000129245.11	FXR2	chr17_7633780_C_T_b38	7591925:7592254:clu_12848	0.0000050	-0.23	Adipose - Visceral (Omentum)
								ENSG00000161955.16	TNFSF13	chr17_7633780_C_T_b38	7559702:7559846:clu_10625	0.0000080	-0.21	Cells - Cultured fibroblasts
